# Supplementary material for: Enhanced Sorption Performance of Natural Zeolites Modified with pH-Fractionated Humic Acids for the Removal of Methylene Blue from Water
Source: Molecules. 2023 Oct 14;28(20):7083. doi: 10.3390/molecules28207083 (PMC10609103; doi:10.3390/molecules28207083)
Supplement: Supplementary file 1 [file molecules-28-07083-s001.zip]

Archive with 1 entries (1 files):
- molecules-2594837-supplementary.pdf
